# Supplementary material for: TGFß/activin-dependent activation of Torso controls the timing of the metamorphic transition in the red flour beetle Tribolium castaneum
Source: PLoS Genet. 2023 Nov 27;19(11):e1010897. doi: 10.1371/journal.pgen.1010897 (PMC10703416; doi:10.1371/journal.pgen.1010897)
Supplement: S1 Data — (XLSX) [file pgen.1010897.s001.xlsx]

## Sheet: Fig 1
Fig 1A
	Ct-mean Torso	Ct-mean RpL32	delta Ct	Rel mRNA	fold changes
L3-4	32.096	19.6568	-12.4393	0.000180055	0.847293
L5-6	32.034	19.8338	-12.2002	0.000212506	1
d0	34.266	20.6955	-13.5705	8.22019e-05	0.386821	L7
d1	30.4799	20.3979	-10.082	0.000922591	4.34148
d2	31.1738	21.1189	-10.055	0.000940055	4.42365
d3	31.2095	20.1635	-11.046	0.000472964	2.22564
d4	32.2328	19.7791	-12.4537	0.000178261	0.838849
d5	32.6864	19.3135	-13.3729	9.42653e-05	0.443588
d6	31.5113	18.1641	-13.3472	9.59625e-05	0.451574
d0	33.996	20.9317	-13.0643	0.000116749	0.54939	Pupa
d1	37.5712	20.6399	-16.9313	8.00124e-06	0.0376517
d2	35.1294	19.5135	-15.6158	1.99143e-05	0.0937115
d3	32.2684	19.4133	-12.8551	0.000134964	0.635107
d4	31.9919	20.2839	-11.708	0.000298904	1.40657
d5	32.7884	20.5222	-12.2662	0.000203007	0.955296
Fig 1B
	Control L6	control L7			Torso L6	torso L7
	3	4			5	12
	5	5			4	10
	4	6			4	18
	3	6			3	19
	3	5			5	12
	5	5			4	12
	4	5			3	12
	5	6			4	21
	4	5			4	19
	4	6			4	12
	4	6			5	15
	4	5			5	18
	3	6			4	10
	3	5			3	15
	5	5			3	12
	4	5			5	12
	5	6			4	14
	4	5			3	13
	3	4			4	13
	5	5			4	13
	4	6			5	18
	3	6			5	15
	4	5		Average	4.07143	14.3182
	3	5		StDev	0.707107	3.16809
	3	5		SEM	0.150756	0.675439
	5	6
	4	5
	3	5
	5	5
	4	4
Average	3.92308	5.23333
StDev	0.784915	0.626062
SEM	0.143305	0.114303
Fig 1C
Tc-phm
	Ct phm	Ct RpL32	delta Ct	Rel mRNA			mean	sem
TcL7d0 1	N/A	22.5	#VALUE!	#VALUE!		TcL7d0	1	0.858273
TcL7d0 2	33.65	21.31	-12.34	0.000192881		TcL7d5 Control	12.3419	3.52758
TcL7d0 3	#DIV/0!	21.82	-16.0528	1.47107e-05		TcL7d5 Torso	5.84682	1.65718
TcL7d5 Control 1	33.51	23.85	-9.66	0.00123609		TcL7QQ TORSO	9.66896	3.55469
TcL7d5 Control 2	32.81	22.73	-10.08	0.000923884
TcL7d5 Control 3	29.52	20.98	-8.54	0.00268661
TcL7d5 Control 4	34.01	24	-10.01	0.000969817
TcL7d5 Control 5	33.54	22.81	-10.73	0.000588773
TcL7d5 Torso 1	42.68	26.87	-15.81	1.74067e-05
TcL7d5 Torso 2	32.01	21.65	-10.36	0.000760903
TcL7d5 Torso 3	32.12	21.89	-10.23	0.000832651
TcL7d5 Torso 4	31.67	21.68	-9.99	0.000983355
TcL7d5 Torso 5	34.01	22.86	-11.15	0.000440064
TcL7QQ Torso 1	33.81	23.47	-10.34	0.000771525
TcL7QQ Torso 2	32.08	23.06	-9.02	0.00192624
TcL7QQ Torso 3	33.2	23.44	-9.76	0.00115331
TcL7QQ Torso 4	35.44	22.86	-12.58	0.000163321
Tc-BrC
	Ct BrC	Ct RpL32	delta Ct	Rel mRNA			mean	sem
TcL7d0 1	24.95	22.5	-2.45	0.183011		TcL7d0	1	0.125524
TcL7d0 2	23.12	21.31	-1.81	0.285191		TcL7d5 Control	6.65104	2.04478
TcL7d0 3	23.8	21.82	-1.98	0.25349		TcL7d5 Torso	1.21502	0.506121
TcL7d5 Control 1	22.09	23.85	1.76	3.38698		TcL7QQ TORSO	5.4889	2.12948
TcL7d5 Control 2	21.52	22.73	1.21	2.31338
TcL7d5 Control 3	22.09	20.98	-1.11	0.463294
TcL7d5 Control 4	24.04	24	-0.04	0.972655
TcL7d5 Control 5	22.4	22.81	0.41	1.32869
TcL7d5 Torso 1	29.53	26.87	-2.66	0.15822
TcL7d5 Torso 2	23.71	21.65	-2.06	0.239816
TcL7d5 Torso 3	22.26	21.89	-0.37	0.773782
TcL7d5 Torso 4	24.33	21.68	-2.65	0.15932
TcL7d5 Torso 5	25.8	22.86	-2.94	0.130308
TcL7QQ Torso 1	22.06	23.47	1.41	2.65737
TcL7QQ Torso 2	22.41	23.06	0.65	1.56917
TcL7QQ Torso 3	24.83	23.44	-1.39	0.381565
TcL7QQ Torso 4	23.43	22.86	-0.57	0.673617
Tc-E75
	Ct BrC	Ct RpL32	delta Ct	Rel mRNA			mean	sem
TcL7d0 1	23.94	22.5	-1.44	0.368567		TcL7d0	1	0.0547885
TcL7d0 2	23.01	21.31	-1.7	0.307786		TcL7d5 Control	17.4402	8.33998
TcL7d0 3	23.45	21.82	-1.63	0.323088		TcL7d5 Torso	1.64234	0.698031
TcL7d5 Control 1	19.98	23.85	3.87	14.6213		TcL7QQ TORSO	4.00415	1.34852
TcL7d5 Control 2	19.42	22.73	3.31	9.91766
TcL7d5 Control 3	21.87	20.98	-0.89	0.539614
TcL7d5 Control 4	22.33	24	1.67	3.18215
TcL7d5 Control 5	23.15	22.81	-0.34	0.790041
TcL7d5 Torso 1	26.32	26.87	0.55	1.46409
TcL7d5 Torso 2	23.04	21.65	-1.39	0.381565
TcL7d5 Torso 3	23.14	21.89	-1.25	0.420448
TcL7d5 Torso 4	23.58	21.68	-1.9	0.267943
TcL7d5 Torso 5	25.17	22.86	-2.31	0.20166
TcL7QQ Torso 1	22.12	23.47	1.35	2.54912
TcL7QQ Torso 2	22.59	23.06	0.47	1.38511
TcL7QQ Torso 3	24.64	23.44	-1.2	0.435275
TcL7QQ Torso 4	#DIV/0!	22.86	-0.0493404	0.966378

## Sheet: Fig 2
Figure 2A
	control	torso	trunk	ptth	ptth+trunk			control vs torso	9.56756e-09	***
	5	10	8	9	12			control vs trunk	2.46629e-05	***
	4	7	8	12	11			control vs ptth	2.02805e-09	***
	5	18	7	9	11			control vs ptth+trunk	3.38487e-12	***
	6	19	10	13	11			torso vs trunk	1.00258e-05	***
	5	12	8	11	9			torso vs ptth	0.030027	*
	5	10	6	13	8			torso vs ptth+trunk	0.0329547	*
	6	11	8	12	12			trunk vs doble	7.07379e-06	***
	6	21	7	8	10			ptth vs ptth+trunk	0.543215	No sig
	6	16	8	10	13			ptth vs trunk	0.000362926	***
	6	11	12	11	13
	6	14	8	12	11
	6	18	8	8	9
	6	9	7		10
		15	6		11
		12			13
		12			13
		8
		11
		11
		13
		18
		15
		13
		13
		12
		29
		30
		29
		14
		8
		8
		27
		27
		11
Figure 2B
			TcTrunk	TcRpL32	Trunk/RpL32	fold changes
		L3-4	9.5408e-05	0.0313501	0.0030433	4.33195
		L5-6	3.582e-05	0.0276166	0.00129705	1.84626
		d0	4.32945e-05	0.0149175	0.00290226	4.13117	L7
		d1	3.08684e-05	0.0184598	0.0016722	2.38026
		d2	5.37161e-05	0.0110174	0.00487556	6.94004
		d3	5.38228e-05	0.0218146	0.00246729	3.51203
		d4	0.000126014	0.0287201	0.00438764	6.24552
		d5	2.81957e-05	0.0401348	0.000702526	1
		d6	0.000185872	0.0911935	0.00203822	2.90127
		d0	8.6247e-05	0.0126092	0.00683998	9.73627	Pupa
		d1	4.84198e-05	0.015515	0.00312085	4.44232
		d2	7.62415e-05	0.0347673	0.00219291	3.12147
		d3	7.13103e-05	0.037318	0.00191088	2.72002
		d4	1.78292e-05	0.0201038	0.000886859	1.26239
		d5	4.77752e-05	0.0168856	0.00282934	4.02738
Figure 2C
			TcTrunk	TcRpL32	Trunk/RpL32	fold changes
		L3-4	1.10827e-05	0.0313501	0.000353514	3.7488
		L5-6	6.36686e-06	0.0276166	0.000230545	2.44479
		d0	6.25511e-06	0.0149175	0.000419313	4.44656	L7
		d1	7.16855e-06	0.0184598	0.000388334	4.11805
		d2	6.88864e-06	0.0110174	0.000625249	6.63039
		d3	3.07294e-05	0.0218146	0.00140866	14.938
		d4	2.70832e-06	0.0287201	9.43006e-05	1
		d5	2.05127e-05	0.0401348	0.000511096	5.41986
		d6	7.14704e-05	0.0911935	0.000783723	8.3109
		d0	5.0802e-06	0.0126092	0.000402895	4.27246	Pupa
		d1	7.23674e-06	0.015515	0.000466437	4.94628
		d2	4.68053e-06	0.0347673	0.000134625	1.42761
		d3	2.39996e-05	0.037318	0.000643112	6.81981
		d4	1.33048e-05	0.0201038	0.000661807	7.01806
		d5	1.39659e-05	0.0168856	0.000827087	8.77075
Figure 2D
		Control	Trunk	PTTH	trunk+ptth	torso		control vs trunk	0.00320811	**
		2.6	2.6	2.7	2.5	2.2		control vs ptth	0.0658669	No sig
		2.6	2.5	2.8	2.5	2.2		control vs trunk+ptth	0.01211	**
		2.5	2.1	2.5	2.3	2.5		trunk vs trunk+ptth	0.161186	No sig
		2.4	2.6	2.9	2.6	2.1		torso vs control	9.14345e-05	***
		2.3	2.6	2.8	2.2	2.4		torso vs trunk	0.080484	no sig
		2.5	2.3	2.7	2.6	2.1		torso vs trunk+ptth	0.00131665	***
		2.8	2.4	2.8	2.5	1.9
		2.8	2.2	3.4	2.3	1.8
		2.7	1.9	2.8	2.2	2.3
		2.9	2.5	2.7	2.5	1.9
			2.1	2.6	2.5
			2.3	2.7	2.2
			2		2.4
			2.3		2.5
					2.2
					2.7
	mean	2.61	2.31429	2.78333	2.41875	2.14
	sem	0.0604612	0.0618907	0.0637625	0.0410475	0.0718022

## Sheet: Fig 3
Figure 3A
			Ct	relative mRNA			average	SEM
		H+T	5.94	0.0162885		H+T	0.0108179	0.00352169
		H+T	7.255	0.00654677		Muscle	0.00410914	0.00199382
		H+T	6.7	0.00961832		Gut	0.00154733	0.000775726
		Muscle	7.105	0.0072641		FB	0.00165159	0.000329799
		Muscle	9.09	0.00183501
		Muscle	8.275	0.00322832
		Gut	9.11	0.00180974
		Gut	8.65	0.00248938
		Gut	11.51	0.000342882
		FB	8.88	0.00212253
		FB	9.715	0.00118985
		FB	9.25	0.00164238
		H2O	#DIV/0!	#DIV/0!
Figure 3B
			Ct	relative mRNA			average	SEM
		H+T	4.94	0.0325771		H+T	0.0747481	0.0364076
		H+T	2.92	0.132127		Muscle	0.0136991	0.00224189
		H+T	4.07	0.0595399		Gut	0.0202342	0.00426294
		Muscle	6.065	0.0149366		FB	0.0119219	0.00136931
		Muscle	5.96	0.0160643
		Muscle	6.63	0.0100965
		Gut	5.3	0.0253829
		Gut	6.2	0.0136024
		Gut	5.525	0.0217175
		FB	6.185	0.0137445
		FB	6.66	0.00988872
		FB	6.365	0.0121323
		H2O	#DIV/0!	#DIV/0!
Figure 3C
			Ct	relative mRNA			average	SEM
		H+T	8.12	0.00359448		H+T	0.00385389	0.00164696
		H+T	9.23	0.0016653		Muscle	0	0
		H+T	7.31	0.00630189		Gut	0.0329838	0.0191273
		Muscle	0	0		FB	0.0145267	0.0163727
		Muscle	0	0
		Muscle	0	0
		Gut	9.1	0.00182233
		Gut	4.42	0.046714
		Gut	4.31	0.0504151
		FB	13.26	0.000101939
		FB	8.8	0.00224355
		FB	4.6	0.0412346
		H2O	#VALUE!	#VALUE!

## Sheet: Fig 4
Figure 4A
	Ct torso	Ct RpL32	delta Ct	Rel mRNA				meanq	desvest	sem			t-test
Control L7d0 B 1	31.21	22.1	-9.11	0.00180974			Control L7d0	0.002532	0.00367365	0.00183683		C-Stv 2d	0.0859397
Control L7d0 B 2	32.37	20.73	-11.64	0.000313336			Control L7d2	0.064921	0.0709877	0.0289806
Control L7d0 B 3	34.88	21.33	-13.55	8.33765e-05			L7d2 Stv	0.00301392	0.00522078	0.0023348
Control L7d0 B 4	34.35	27.37	-6.98	0.00792156
Stv L7d2 1	24.99	18.65	-6.34	0.0123444
Stv L7d2 2	29.7	18.54	-11.16	0.000437024				fold changes
Stv L7d2 3	30.65	19.74	-10.91	0.000519712				mean	sem
Stv L7d2 4	29.22	18.84	-10.38	0.000750427			Control L7d0	1	4.65085e-06
Stv L7d2 5	30.89	20.95	-9.94	0.00101803			Control L7d3	25.6402	0.0482407
Control L7d2 1	28.76	21.63	-7.13	0.00713931			L7d3 Stv	1.19033	8.37624e-06
Control L7d2 2	29.87	22.38	-7.49	0.0055627
Control L7d2 3	26.08	22.31	-3.77	0.0733022
Control L7d2 5	29.82	22.75	-7.07	0.00744248
Control L7d2 6	25.14	22.6	-2.54	0.171943
Control L7d2 8	23.95	20.94	-3.01	0.124137
Figure 4B
	Ct Torso	Ct RpL32	delta Ct	Rel mRNA				Mean	stv	sem			t-test
TcL7d0 1	37.72	27.22	-10.5	0.000690534			C L7d0	0.00054495	0.000205887	0.000102943		C - Met 24h	0.0456157
TcL7d0 2	32.22	23.71	-8.51	0.00274306			CL 7 24h	0.00396137	0.00222862	0.00111431		C - Met 36h	0.0220089
TcL7d0 3	36.47	25.18	-11.29	0.000399366			CL7 36h	0.00741384	0.00154235	0.000771174		C - Met 48h	0.355918
TcL7d0 4	33.11	25.73	-7.38	0.00600342			CL7 48h	0.0105707	0.00375064	0.00187532		C - Met 60h	0.00073734
TcL7 24h 1	31.32	24.01	-7.31	0.00630189			CL7 60h	0.0136561	0.0028777	0.00143885		C - Met 72h	0.0109028
TcL7 24h 2	31.39	23.61	-7.78	0.00454974			CL7 72h	0.00591186	0.00301286	0.00150643
TcL7 24h 3	29.96	22.01	-7.95	0.004044			Met L 7 24h	0.00822765	0.00397508	0.00198754
TcL7 24h 4	34.73	24.69	-10.04	0.000949858			Met L7 36h	0.00227285	0.00297956	0.00148978
TcL7 36h 1	29.64	22.77	-6.87	0.00854917			Met L7 48h	0.00178307	0.00236889	0.00118444
TcL7 36h 2	32.81	25.34	-7.47	0.00564035			Met L7 60h	0.00267276	0.00195594	0.00097797
TcL7 36h 3	29.75	22.51	-7.24	0.0066152			Met L7 72h	0.000407089	0.000311805	0.000155902
TcL7 36h 4	30.49	23.67	-6.82	0.00885066
TcL7 48h 1	28.1	22.06	-6.04	0.0151977
TcL7 48h 2	28.5	22.02	-6.48	0.0112028
TcL7 48h 3	29.28	21.93	-7.35	0.00612956
TcL7 48h 4	30.63	23.95	-6.68	0.00975258
TcL7 60h 1	28.22	22.24	-5.98	0.0158431
TcL7 60h 2	27.11	21.03	-6.08	0.0147822
TcL7 60h 3	29.94	23.21	-6.73	0.00942037
TcL7 60h 4	29.32	23.22	-6.1	0.0145786
TcL7 72h 1	27.99	21.19	-6.8	0.00897421
TcL7 72h 2	29.34	22.14	-7.2	0.00680118
TcL7 72h 3	31.36	22.23	-9.13	0.00178483
TcL7 72h 4	29.62	22.26	-7.36	0.00608722
TcL7 24h MET 1	28.51	22.02	-6.49	0.0111254
TcL7 24h MET 2	29.74	21.99	-7.75	0.00464534
TcL7 24h MET 3	27.71	20.9	-6.81	0.00891222
TcL7 24h MET 4	34.45	28.3	-6.15	0.014082
TcL7 36h MET 1	32.92	22.74	-10.18	0.000862015
TcL7 36h MET 2	30.91	23.69	-7.22	0.00670754
TcL7 36h MET 3	33.39	21.74	-11.65	0.000311172
TcL7 36h MET 4	34.94	25.25	-9.69	0.00121065
TcL7 48h MET 1	32.41	21.1	-11.31	0.000393868
TcL7 48h MET 2	34.5	23.34	-11.16	0.000437024
TcL7 48h MET 3	30.5	22.71	-7.79	0.00451831
TcL7 48h MET 4		29.82	29.82	9.47795e+08
TcL7 60h MET 1	31.97	22.15	-9.82	0.00110633
TcL7 60h MET 2	32.31	23.23	-9.08	0.00184777
TcL7 60h MET 3	30.85	22.03	-8.82	0.00221266
TcL7 60h MET 4	31.05	23.55	-7.5	0.00552427
TcL7 72h MET 1	34.43	20.81	-13.62	7.94276e-05
TcL7 72h MET 2	32.27	21.62	-10.65	0.000622344
TcL7 72h MET 3	34.55	22.31	-12.24	0.000206725
TcL7 72h MET 4	32.81	22.37	-10.44	0.000719858
Fig 4C
days L7																								AVERAGE
control	6	6	6	6	6	5	6	6	5	6	6	5	6	5	6	5	6	6	6	5				5.7
dstorso	7	9	12	9	11	11	9	9	7	11	11	12	9	9	7	9	9	11	11	12	9	11	9	9.73913
dstorso + met	4	3	5	4	4	5	5	4	5	5	4	4	4	3	3	5	5	5	4	5	4	3	3	4.17391
Fig 4D
	control			dsJhamt		dsJhamt+dstorso
	days L5	days L6	days L7	days L5	days L6	days L5	days L6
	3	3	5	3	5	3	7
	4	3	6	2	5	3	7
	3	4	5	3	5	4	6
	3	3	6	3	5	3	7
	3	4	6	3	5	4	6
	3	4	5	4	4	4	8
	3	4	5	3	6	6	6
	3	4	5	6	6	5	8
	3	4	5	7	2	4	8
	3	3	6	3	5	3	8
	3	3	5	2	6	4	8
	3	3	5	8	2	5	7
	4	4	6	4	4	3	6
	3	4	6	3	6	4	7
	3	4	5	2	6	4	6
				6	5	4	8
				3	5
				2	5
				3	5
				3	5
				4	4
				3	5
				4	4
				2	4
				3	5
average	3.13333	3.6	5.4	3.56	4.76	3.9375	7.0625

## Sheet: Fig 5
Fig 5A
		TcBabo	Rpl32
	Sample	Ct average	Ct average	delta Ct	relative mRNA	fold changes
	TcL6d0	30.5934	24.6422	-6.75192	0.00927835	1
	TcL6d1	30.4459	25.6486	-3.69362	0.0772876	8.32988
	TcL6d2	31.163	25.671	-3.95316	0.0645623	6.95838
	TcL6d3	28.8711	22.8532	-2.16014	0.223735	24.1136
	TcL6d4	30.3987	24.3468	-3.00382	0.124669	13.4366
	TcL7d0	30.0197	24.4502	-5.82786	0.0176051	1.89744
	TcL7d1	29.2129	24.0066	-3.77902	0.0728452	7.85109
	TcL7d2	29.0658	23.6043	-1.4416	0.368158	39.6792
	TcL7d3	29.1801	23.2632	-2.42054	0.186786	20.1314
	TcL7d4	28.9212	23.6148	-2.25452	0.209567	22.5866
	TcL7d5	29.9075	24.1937	-1.71919	0.30372	32.7343
	TcPd0	29.0856	24.5125	-1.98399	0.25279	27.2452
Fig 5B
		TcMyo	Rpl32
	Sample	Ct average	Ct average	delta Ct	relative mRNA	fold changes
	TcL6d0	31.3941	24.6422	-5.95117	0.016163	1
	TcL6d1	29.3422	25.6486	-4.79733	0.0359633	2.22504
	TcL6d2	29.6241	25.671	-5.49201	0.0222198	1.37474
	TcL6d3	25.0133	22.8532	-6.01793	0.015432	0.954779
	TcL6d4	27.3506	24.3468	-6.0519	0.0150729	0.932558
	TcL7d0	30.2781	24.4502	-5.56953	0.0210574	1.30282
	TcL7d1	27.7856	24.0066	-5.20633	0.0270857	1.67579
	TcL7d2	25.0459	23.6043	-5.46151	0.0226945	1.40411
	TcL7d3	25.6838	23.2632	-5.91684	0.0165521	1.02408
	TcL7d4	25.8693	23.6148	-5.30637	0.025271	1.56351
	TcL7d5	25.9129	24.1937	-5.71386	0.0190527	1.17879
	TcPd0	26.4965	24.5125	-4.57314	0.0420096	2.59913
Fig 5C
		delta Ct	relative mRNA			average	SEM
	H+T	3.19	0.109576		H+T	0.0697002	0.0248062
	H+T	4.52	0.0435857		Muscle	0.0759598	0.0267158
	H+T	4.16	0.0559391		Gut	0.0178877	0.000191855
	Muscle	3.875	0.0681567		FB	0.0565685	0.0306473
	Muscle	4.55	0.0426888
	Muscle	3.095	0.117034
	Gut	5.82	0.0177013
	Gut	5.78	0.018199
	Gut	5.815	0.0177628
	FB	5.82	0.0177013
	FB	4.36	0.0486978
	FB	3.275	0.103306
	H2O	#DIV/0!	#DIV/0!
Fig 5D
		delta Ct	relative mRNA			average	SEM
	H+T	-1.61	3.05252		H+T	1.56562	0.910538
	H+T	0.275	0.82645		Muscle	1.2675	0.145837
	H+T	0.29	0.817902		Gut	1.14026	0.101211
	Muscle	-0.44	1.3566		FB	1.05974	0.0209187
	Muscle	-0.045	1.03168
	Muscle	-0.5	1.41421
	Gut	0.01	0.993092
	Gut	-0.2	1.1487
	Gut	-0.355	1.27899
	FB	-0.04	1.02811
	FB	-0.09	1.06437
	FB	-0.12	1.08673
	H2O	#DIV/0!	#DIV/0!
Fig 5E
		Tc-torso	Rpl32
	Sample	Ct average	Ct average	delta Ct	relative mRNA	fold changes
	TcL7d0B C1	33.5889	21.5922	-11.9967	0.000244697	1				Average	SEM
	TcL7d0B C2	29.8222	21.4608	-8.36138	0.0030407	12.4264			Cd0	2.26293	1.6791
	TcL7d0B C3	34.6338	23.7521	-10.8817	0.000530017	2.16601			Cd2	6.50014	2.29475
	TcL7d0B C4	32.244	24.1069	-8.13714	0.00355204	1			Bd2	0.413757	0.0452534
	TcL7d0B C5	31.6646	22.3443	-9.32036	0.0015642	0.440366			Md2	0.572442	0.142604
	TcL7d0B C6	31.5749	24.8396	-6.73528	0.00938598	2.64242
	TcL7d0B C7	31.0026	21.581	-9.42155	0.00145825	0.410537
	TcL7d0B C8	31.391	23.2167	-8.17429	0.00346174	0.974577
	TcL7d2 C1	29.02	21.2645	-7.75554	0.00462754	18.9113
	TcL7d2 C2	29.9828	22.7482	-7.23459	0.00664005	27.1357
	TcL7d2 C3	29.1839	22.7299	-6.45396	0.0114068	46.616
	TcL7d2 C4	29.4212	21.2627	-8.15845	0.00349995	14.3032
	TcL7d2 C5	31.7186	24.7345	-6.98404	0.00789942	2.22391
	TcL7d2 C6	31.7186	23.3053	-8.41335	0.00293311	0.825753
	TcL7d2 C7	31.9383	23.8741	-8.06425	0.0037361	1.05182
	TcL7d2 C8	31.6366	26.4277	-5.20893	0.0270368	7.61162
	TcL7d2 B1	38.0897	25.0475	-13.0422	0.000118548	0.484467
	TcL7d2 B2	28.7147	21.1499	-7.56483	0.00528154	21.584
	TcL7d2 B3	28.4615	20.079	-8.38254	0.00299643	12.2455
	TcL7d2 B4	30.1246	22.0598	-8.06476	0.00373479	15.2629
	TcL7d2 B5	31.2319	23.5137	-7.71819	0.0047489	1.33695
	TcL7d2 B6	30.9136	23.1127	-7.80097	0.00448407	1.26239
	TcL7d2 B7	31.3078	22.7968	-8.51103	0.0027411	0.771696
	TcL7d2 B8	31.1412	22.2557	-8.88552	0.00211442	0.595268
	TcL7d2 M1	29.0042	22.3036	-6.70054	0.00961471	39.2922
	TcL7d2 M2	35.8896	23.7565	-12.1331	0.000222621	0.909782
	TcL7d2 M3	30.1046	21.2642	-8.84044	0.00218153	8.91521
	TcL7d2 M4	29.8585	21.7532	-8.10527	0.00363137	14.8402
	TcL7d2 M5	31.3509	24.5779	-6.77292	0.00914424	2.57436
	TcL7d2 M6	30.889	23.0466	-7.84237	0.00435723	1.22668
	TcL7d2 M7	31.4932	25.0065	-6.48671	0.0111508	3.13926
	TcL7d2 M8	30.5147	24.0154	-6.49931	0.0110538	3.11196
Fig 5F
		Tc-kr-h1	Rpl32
	Sample	Ct average	Ct average	delta Ct	relative mRNA	fold changes				Average	SEM
	TcL7d0B C1	26.7048	21.5922	-5.11263	0.0289032	1			Cd0	2.1452	0.619447
	TcL7d0B C2	24.6068	21.4608	-3.14592	0.112976	3.90876			Cd2	0.557479	0.24652
	TcL7d0B C3	28.8098	23.7521	-5.05776	0.0300236	1.03876			Bd2	3.99212	0.411459
	TcL7d0B C4	26.7411	24.1069	-2.63421	0.161074	1			Md2	2.7912	0.590506
	TcL7d0B C5	27.7358	22.3443	-5.39151	0.0238229	0.147901
	TcL7d0B C6	28.0717	24.8396	-3.23208	0.106426	0.66073
	TcL7d0B C7	27.7385	21.581	-6.15753	0.0140087	0.0869711
	TcL7d0B C8	29.0552	23.2167	-5.83842	0.0174767	0.108501
	TcL7d2 C1	25.3772	21.2645	-4.1128	0.0577996	1.99976
	TcL7d2 C2	26.0308	22.7482	-3.28252	0.102769	3.55563
	TcL7d2 C3	29.3147	22.7299	-6.5848	0.0104178	0.360439
	TcL7d2 C4	23.9345	21.2627	-2.67181	0.15693	5.4295
	TcL7d2 C5	29.1251	24.7345	-4.39052	0.0476785	0.296004
	TcL7d2 C6	28.142	23.3053	-4.83674	0.0349941	0.217255
	TcL7d2 C7	27.6759	23.8741	-3.80184	0.0717023	0.445152
	TcL7d2 C8	27.2794	26.4277	-0.851697	0.554133	3.44024
	TcL7d2 B1	29.91	25.0475	-4.86253	0.0343742	1.18929
	TcL7d2 B2	24.0556	21.1499	-2.90572	0.133441	4.61684
	TcL7d2 B3	23.0219	20.079	-2.94289	0.130047	4.49941
	TcL7d2 B4	24.7346	22.0598	-2.67474	0.156611	5.41848
	TcL7d2 B5	26.3052	23.5137	-2.79155	0.144431	0.896679
	TcL7d2 B6	26.4581	23.1127	-3.34541	0.0983855	0.610811
	TcL7d2 B7	26.8912	22.7968	-4.0944	0.0585415	0.363446
	TcL7d2 B8	27.288	22.2557	-5.03237	0.0305567	0.189706
	TcL7d2 M1	28.33	22.3036	-6.02638	0.0153419	0.530802
	TcL7d2 M2	27.6671	23.7565	-3.91062	0.0664945	2.30059
	TcL7d2 M3	24.2003	21.2642	-2.93609	0.130662	4.52067
	TcL7d2 M4	26.3128	21.7532	-4.55964	0.0424044	1.46712
	TcL7d2 M5	27.7996	24.5779	-3.22164	0.107199	0.665526
	TcL7d2 M6	27.7291	23.0466	-4.68246	0.0389439	0.241777
	TcL7d2 M7	27.7081	25.0065	-2.7016	0.153722	0.954359
	TcL7d2 M8	27.4792	24.0154	-3.46387	0.0906302	0.562663
Fig 5G
		TcE93	Rpl32
	Sample	Ct average	Ct average	delta Ct	relative mRNA	fold changes				Average	SEM		t-test
	TcL7d5 C1	25.6083	23.2728	-2.33556	0.198119	1			Cd5	0.609914	0.0945448
	TcL7d5 C2	26.1437	22.4986	-3.64515	0.0799285	0.403436			Bd5	0.216631	0.0535716	Cd5-Bd5	0.00469639
	TcL7d5 C4	25.9164	22.7143	-3.20213	0.108658	0.548449			Md5	0.1817	0.0353601	Cd5-Md5	0.000494286
	TcL7d5 C5	26.2535	23.5168	-2.73667	0.15003	0.757273
	TcL7d5 C6	26.8619	23.6669	-3.19501	0.109196	0.551163
	TcL7d5 C7	29.4144	25.7539	-3.66052	0.0790814	0.399161
	TcL7d5 B3	29.0471	24.1608	-4.88635	0.0338113	0.170661
	TcL7d5 B4	33.3581	25.6407	-7.71739	0.00475154	0.0239832
	TcL7d5 B5	27.7373	22.9866	-4.75066	0.0371456	0.187491
	TcL7d5 B6	27.7678	23.9503	-3.8175	0.0709278	0.358006
	TcL7d5 B7	30.918	27.1668	-3.75129	0.074259	0.37482
	TcL7d5 B8	30.4161	25.6448	-4.77132	0.0366176	0.184826
	TcL7d5 M1	29.8454	25.0279	-4.8175	0.0354641	0.179004
	TcL7d5 M2	28.3328	24.1346	-4.19819	0.0544776	0.274974
	TcL7d5 M3	28.9043	23.5386	-5.36575	0.0242521	0.122412
	TcL7d5 M4	30.2898	25.0307	-5.25918	0.0261113	0.131796
	TcL7d5 M5	29.7427	23.8572	-5.88544	0.0169163	0.0853846
	TcL7d5 M6	28.6916	23.8602	-4.83141	0.0351237	0.177286
	TcL7d5 M7	30.7875	25.1576	-5.62991	0.0201942	0.10193
	TcL7d5 M8	30.0436	26.3152	-3.7284	0.0754467	0.380815
Fig 5H
		TcBrC	Rpl32
	Sample	Ct average	Ct average	delta Ct	relative mRNA	fold changes				Average	SEM		t-test
	TcL7d5 C1	21.9114	23.2728	1.36142	2.56937	1			Cd5	0.547277	0.112437
	TcL7d5 C2	22.534	22.4986	-0.035493	0.975698	0.379742			Bd5	0.0715443	0.020793	Cd5-Bd5	0.00194701
	TcL7d5 C4	22.449	22.7143	0.265275	1.20187	0.467766			Md5	0.0615191	0.00718688	Cd5-Md5	0.000289212
	TcL7d5 C5	22.6768	23.5168	0.840046	1.79011	0.696709
	TcL7d5 C6	23.2083	23.6669	0.458616	1.37422	0.534847
	TcL7d5 C7	26.6817	25.7539	-0.927728	0.525686	0.204597
	TcL7d5 B3	27.1034	24.1608	-2.94264	0.13007	0.0506231
	TcL7d5 B4	29.7948	25.6407	-4.15406	0.0561699	0.0218613
	TcL7d5 B5	24.7993	22.9866	-1.81264	0.284669	0.110793
	TcL7d5 B6	25.2994	23.9503	-1.34917	0.392518	0.152768
	TcL7d5 B7	30.9572	27.1668	-3.79041	0.0722724	0.0281284
	TcL7d5 B8	28.2247	25.6448	-2.57996	0.167246	0.0650921
	TcL7d5 M1	28.1022	25.0279	-3.07431	0.118725	0.0462077
	TcL7d5 M2	26.1556	24.1346	-2.02104	0.24638	0.095891
	TcL7d5 M3	25.8403	23.5386	-2.30169	0.202826	0.0789397
	TcL7d5 M4	27.8857	25.0307	-2.85499	0.138217	0.053794
	TcL7d5 M5	26.5577	23.8572	-2.70052	0.153838	0.0598736
	TcL7d5 M6	26.7225	23.8602	-2.86231	0.137518	0.0535219
	TcL7d5 M7	28.7996	25.1576	-3.64199	0.0801037	0.0311763
	TcL7d5 M8	28.7347	26.3152	-2.41952	0.186919	0.0727487

## Sheet: Fig 6
Fig 6B
	Control			dsmyoL7-L8			dsmyo L8-L9
	days	N larvae	%	days	N larvae	%	days	N larvae	%
	3	0	0	30	0	0	5	0	0
	4	2	10	35	1	4	10	1	7.14286
	5	7	35	40	1	4	15	3	21.4286
	6	10	50	45	3	12	20	6	42.8571
	7	15	75	50	5	20	25	7	50
	8	20	100	55	5	20	30	8	57.1429
				60	6	24	35	10	71.4286
				65	11	44	40	11	78.5714
				70	13	52	45	12	85.7143
				75	13	52	50	13	92.8571
				80	16	64	55	13	92.8571
				85	18	72	60	13	92.8571
				90	20	80	65	14	100
				95	23	92
				100	25	100
Fig 6C
		Control	Tc myoRNAi
		L7D0	L7D0	L8	L9
	Weight (mg)	1.4	1.65	2.4	3
		1.6	1.7	2.3	3.3
		1.8	1.45	2.6	2.8
		1.6	1.45	2.3	2.9
		1.9	1.8	2.4	3.1
		1.7	1.9	2.6	3
		1.3	1.75	2.4	3.1
		1.9	1.9	2.3	2.9
	Average	1.65	1.7	2.4125	3.0125
	SD	0.21157	0.170434	0.125357	0.160357
Fig 6D
	dsbabo
	N. alive larvae	N. Death larvae	D. Days	% of livin L7
	45	0	0	100
	45	0	10	100
	40	5	15	88.8889
	35	5	20	77.7778
	35	0	25	77.7778
	35	0	30	77.7778
	35	0	35	77.7778
	30	5	40	66.6667
	30	0	45	66.6667
	20	10	50	44.4444
	20	0	55	44.4444
	10	10	60	22.2222
	0	10	65	0

## Sheet: Fig 7
Fig 7B
		phm	rpl32
	Sample	Ct average	Ct average	delta Ct	relative mRNA	fold changes			Average	SEM			t-test
	TcL7d5 C1	30.4451	23.2728	-7.17232	0.00693294	1		Cd5	1.23038	0.359895		C-baboo	0.00119099
	TcL7d5 C2	28.886	22.2882	-6.59783	0.0103242	1.48915		Bd5	0.172174	0.0732632		c-myo	0.0003194
	TcL7d5 C3	29.2246	22.7143	-6.51027	0.0109702	1.58233		Md5	0.183003	0.0484947
	TcL7d5 C4	30.9236	23.5168	-7.40673	0.00589319	0.850028
	TcL7d5 B3	34.0351	24.1608	-9.87434	0.00106544	0.153678
	TcL7d5 B4	36.4148	25.6407	-10.7741	0.00057106	0.082369
	TcL7d5 B5	32.5095	22.9866	-9.52288	0.00135934	0.196069
	TcL7d5 B6	33.0851	23.9503	-9.13483	0.00177886	0.25658
	TcL7d5 M1	34.5938	25.0279	-9.56588	0.00131942	0.190312
	TcL7d5 M2	33.8845	24.1346	-9.7499	0.00116142	0.167522
	TcL7d5 M3	33.3181	23.5386	-9.77952	0.00113781	0.164117
	TcL7d5 M4	35.0672	24.9709	-10.0964	0.000913472	0.131758
	TcL7d5 M5	32.9657	23.8572	-9.10851	0.00181161	0.261304
Fig 7C
		Hr3	rpl32
	Sample	Ct average	Ct average	delta Ct	relative mRNA	fold changes			Average	SEM			t-test
	TcL7d5 C1	19.151	23.2728	4.12176	17.409	1		Cd5	0.539994	0.333511		C-baboo	0.0183637
	TcL7d5 C2	20.4247	22.2882	1.8635	3.63888	0.209024		Bd5	0.00451039	0.00106812		c-myo	0.00806138
	TcL7d5 C3	19.5321	22.7143	3.18219	9.07687	0.52139		Md5	0.00381679	0.000465925
	TcL7d5 C4	20.6141	23.5168	2.9027	7.47825	0.429563
	TcL7d5 B3	27.7062	24.1608	-3.54537	0.0856517	0.00491997
	TcL7d5 B4	29.8306	25.6407	-4.18986	0.0547932	0.00314741
	TcL7d5 B5	26.5884	22.9866	-3.60176	0.0823685	0.00473138
	TcL7d5 B6	27.2261	23.9503	-3.2759	0.103242	0.00593039
	TcL7d5 M1	28.8903	25.0279	-3.86236	0.0687565	0.00394949
	TcL7d5 M2	28.0042	24.1346	-3.8696	0.0684124	0.00392972
	TcL7d5 M3	27.3616	23.5386	-3.823	0.0706582	0.00405872
	TcL7d5 M4	28.7626	24.9709	-3.79171	0.0722075	0.00414772
	TcL7d5 M5	28.1171	23.8572	-4.25988	0.0521972	0.00299829
